# Supplementary material for: Family-wide Structural Analysis of Human Numb-Associated Protein Kinases
Source: Structure. 2016 Mar 1;24(3):401–11. doi: 10.1016/j.str.2015.12.015 (PMC4780864; doi:10.1016/j.str.2015.12.015)
Supplement: Table S1. Thermal Shift Assay Data for Clinically Approved Kinase Inhibitor Compounds against NAK Family Kinases, Related to Figure 3 [file mmc2.xlsx]

## Sheet: Sheet1
Table S1 related to figure 3.
Thermal shift assay data for clinically-approved kinase inhibitor compounds against NAK family kinases.
Mean thermal shift value, ΔTm (°C) for 144 clinical kinase inhibitor compounds measured in triplicate against each of the kinase domain-containing constructs of AAK1, BIKE, GAK and MPSK1.
Description	AAK1	BIKE	GAK	MPSK1
(5Z)-7-Oxozeaenol	11.3933	13.9633	16.6733	1.09333
Afatinib	1.31333	1.95	3.37667	0.896667
Alectinib	0.613333	0.673333	6.7	1.28667
Alisertib	0.29	0.78	-0.23667	2.31667
Alvocidib	1.85667	1.45667	1.31	1.55
Amuvatinib	1.93	1.16	0.376667	0.233333
AP26113	7.77333	8.42333	9.03	2.75
Apatinib	0.223333	0.843333	-0.11333	0.55
Apitolisib	1.40333	1.55	0.846667	3.50667
ASP3026	4.23	2.92333	3.16667	1.07667
AT9283	12.1467	15.5733	4.52	9.49
Axitinib	6.84667	12.3567	0.75	3.09
AZ23	1.64667	3.36667	3.08667	3.40333
AZ3146	5.37333	6.15667	6.51667	4.12
AZD1152-HQPA	1.56	2.02	-0.54	0.953333
AZD1480	4.44333	6.41333	0.666667	5.04
AZD2014	0.373333	0.476667	-0.43333	1.11667
AZD4547	3.26333	5.44667	-0.19667	6.49667
AZD5363	2.75667	5.04	-0.47	2.85
AZD7762	10.8133	12.62	5.39	3.45667
AZD8055	0.04	0.12	-0.75333	0.946667
AZD8330	0.186667	0.226667	-0.34667	0.463333
Bafetinib	1.06667	1.1	4.57	2.51
Baricitinib	8.29333	10.1533	2.06	4.05333
BI 2536	3.62	4.14	4.12667	5.25333
BMS-599626	2.61667	4.36667	2.17667	0.293333
BMS-754807	0.483333	2.91	-0.33667	5.21
BMS-911543	1.25333	4.41333	1.57667	0.99
Bosutinib	3.02667	5.88333	9.41667	1.24667
Brivanib	1.34333	0.81	0.346667	0.976667
Buparlisib	0.316667	0.573333	-0.92667	1.74667
BX-912	9.94667	15.8933	4.05	8.24667
BYL719	4.37667	3.88333	2.40667	0.743333
Cabozantinib	0.82	0.743333	2.45667	0.713333
Cediranib	0.543333	1.58333	0.666667	1.03333
Crenolanib	4.65667	12.015	3.72667	4.1
Crizotinib	3.01333	7.44	-0.44	1.95
CUDC-101	0.713333	0.916667	2.77	0.406667
Dabrafenib	2.23	2.95333	9.05667	4.05667
Dacomitinib	3.80333	5.84667	7.27667	0.97
Dactolisib	0.746667	0.873333	-0.05	1.49
Danusertib	1.73667	1.67667	0.59	2.35667
Dasatinib	0.363333	-0.673333	0.14	0.033333
Dinaciclib	0.23	0.5	-1.13	1.00333
Doramapimod	-0.10333	0.16	-0.60667	0.216667
Dovitinib	0.263333	0.12	-0.03667	0.593333
EMD1214063	0.79	0.493333	-0.86	0.74
Enzastaurin	0.7	1.79333	-0.34667	1.93667
Erlotinib	2.7	5.66333	3.73667	0.883333
Fasudil	3.26667	6.99667	-0.03667	0.903333
Fedratinib	10.5667	14.0067	8.95	12.3733
Foretinib	1.12667	1.31667	2.36333	1.87333
Galunisertib	0.47	0.583333	3.39333	0.97
Gandotinib	6.86	10.21	0.333333	9.06667
Gefitinib	1.69333	2.84333	6.66333	0.263333
GSK1838705A	0.143333	0.543333	0.74	1.27333
GSK1904529A	-0.16	0.13	0.226667	-0.01333
GSK2126458	4.05	5.44667	3.32667	6.45333
GSK2334470	4.98333	5.35333	1.69333	0.883333
GSK2636771	0.316667	0.39	-0.48333	0.763333
GSK269962	7.43333	6.73333	0.156667	2.88333
GSK650394	8.29	13.02	7.69333	8.84
Ibrutinib	0.016667	0.396667	-0.29333	1.75667
Icotinib	2.55667	4.47	3.33333	0.81
Idelalisib	0.29	0.526667	1.015	1.51667
Imatinib	0.693333	0.943333	1.59333	2.12
INK128	0.066667	0.41	0.576667	1.63667
Ipatasertib	0.3	0.34	-0.72667	0.84
IPI-145	0.21	0.24	-0.49667	0.846667
KX2-391	0.086667	1.75667	0.46	0.373333
Lapatinib	1.69667	1.13	1.67333	1.15667
Lenvatinib	2.06667	2.48667	2.02667	1.5
Lestaurtinib	13.6033	16.5067	10.79	11.05
Linifanib	1.95667	5.72333	2.48667	5.03667
Linsitinib	0.276667	0.903333	-0.6	0.73
LY2874455	11.57	15.22	5.81	10.3267
Masitinib	0.546667	0.833333	1.98	0.99
MEK-162	0.196667	0.366667	-0.61667	0.6
MGCD-265	1.99	1.56667	3.08667	1.78
Midostaurin	12.83	14.9267	6.32667	10.3733
Milciclib	5.60667	7.73	10.5567	10.09
MK-1775	4.03333	4.37667	5.07667	1.17667
MK-2206	1.09667	0.636667	-0.83	1.09667
Momelotinib	14.5667	14.97	7.02667	11.14
Motesanib	0.466667	0.3	0.436667	0.7
Neratinib	0.98	1.96667	2.51667	0.926667
Nilotinib	1.13	1.05667	5.35667	2.48333
Nintedanib	1.78333	7.60667	0.58	6.32667
NVP-BGJ398	0.41	0.763333	-0.19667	0.66
Orantinib	6.54667	12.0233	3.99333	5.87333
OSI-027	0.076667	0.31	-0.54667	0.92
Palbociclib	2.94	5.02333	0.733333	7.72333
Pazopanib	3.84667	7.25333	2.72333	7.31333
PF 431396	4.80667	9.50333	5.02	13.8967
PF-00477736	17.75	19.0633	9.48667	6.44667
PF-03758309	5.65333	10.5967	4.72667	8.65333
PF-04691502	0.326667	0.623333	-0.59333	1.43333
PF-04708671	0.436667	0.45	-0.24333	1.03667
PF-4800567	0.283333	0.436667	-0.66333	0.933333
PF-670462	1.68333	1.03667	6.13	1.83
Pictilisib	2.3	4.67	3.09333	5.92
PIK-75	5	7.9	3.07	9.96667
Pilaralisib	0.006667	0.99	-0.55	0.39
Pimasertib	0.026667	0.36	-0.59	0.313333
Ponatinib	2.98667	2.92667	12.9933	2.23667
Quizartinib	0.43	0.54	0.033333	0.333333
Rabusertib	1.55	3.04	-0.26333	2.49333
RAF265	1.45333	1.07	7.37333	1.66667
Ralimetinib	0.396667	1.11667	9.02667	1.31667
Rebastinib	0.473333	0.706667	9.94333	0.906667
Refametinib	-0.03333	-0.02	-1.26333	0.663333
Regorafenib	1.02	0.423333	5.87	0.88
Rigosertib	0.19	0.203333	-0.48	0.583333
Ruboxistaurin	5.19	9.40333	1.02667	1.86
Ruxolitinib	6.17667	8.65	2.88333	5.23333
Saracatinib	0.31	4.595	7.95333	0.66
SCH772984	0.076667	0.9	0.343333	0.056667
Seliciclib	0.393333	0.43	-0.34	2.39667
Selumetinib	0.343333	0.226667	-0.84667	0.796667
SGI-1776	6.74333	10.15	3.81	3.24
SNS-032	0.69	1.11	0.046667	3.52667
Sonolisib	-0.18333	-1.35667	0.82	0.146667
Sorafenib	1.03333	0.73	5.42333	0.873333
Sotrastaurin	1.63333	3.16	0.62	1.80333
SP600125	6.88	14.195	0.24	0.11
Sunitinib	8.67	13.9	4.64667	6.79333
TAK-733	0.036667	0.176667	-0.18333	0.276667
TAK-901	5.22333	12.04	3.34667	10.7
Tamatinib	7	6.55	3.48	14.11
Tandutinib	0.57	1.75667	0.06	1.20667
TGX-221	0.26	0.5	-0.34667	1.43333
Tideglusib	0.24	0.245	-0.48667	0.443333
Tivantinib	0.46	0.696667	-0.82333	0.87
Tivozanib	3.15	3.87333	6.97667	1.40333
Tofacitinib	0.68	2.18333	-0.58	1.35333
Trametinib	0.366667	0.423333	-0.66	0.826667
UCN-01	9.91333	13.0567	4.02667	4.49
Vandetanib	1.04667	0.126667	1.75333	1.10333
Vatalanib	0.303333	0.423333	0.056667	0.513333
Vemurafenib	2.05667	4.24	2.66333	5.18
Volasertib	3.06	3.48	2.74333	4.59
Voxtalisib	0.656667	0.73	0.99	0.32
VX-11E	-0.20333	0.146667	-1.45	0.626667
ZSTK474	0.383333	0.633333	0.02	1.24333
